# Supplementary material for: Soil microbiome transplantation to enhance the drought response of Salvia officinalis L
Source: Front Microbiol. 2025 Mar 12;16:1553922. doi: 10.3389/fmicb.2025.1553922 (PMC11937098; doi:10.3389/fmicb.2025.1553922)
Supplement: Supplementary file 1 [file Table_1.xlsx]

## Sheet: Table S1
Table S1. Metabolites whose abundance significantly increased (p ≤ 0.05) in the leaf metabolome of microbiome-inoculated compared to the non-inoculated (C) plants. (JP), (PL) and (RO), plants inoculated with the soil microbiome from J. phoenicea L., P. lentiscus L., and R. officinalis L.
JP vs C				PL vs C				RO vs C
NPClassifier Class	log2(FC) mean	FC sum	p-Value mean	NPClassifier Class	log2(FC) mean	FC sum	p-Value mean	NPClassifier Class	log2(FC) mean	FC sum	p-Value mean
12-oxophytodienoic acid metabolites	0.770749	1.70616	0.0120544	2-pyrone derivatives	1.30236	2.46631	0.0103159	12-oxophytodienoic acid metabolites	-0.846529	0.556121	0.0038718
Abietane diterpenoids	0.92888	1.9038	0.0420145	Abietane diterpenoids	0.833605	1.78213	0.0346418	Abietane diterpenoids	1.71684	3.28715	0.00193902
Acyclic monoterpenoids	-0.297252	2.65894	0.000886097	Acyclic monoterpenoids	-0.341933	2.86993	0.00443278	Acyclic monoterpenoids	-0.570173	0.673536	0.000261224
Acyl phloroglucinols	1.20824	2.31055	0.000416847	Acyclic triterpenoids	0.803483	1.74531	0.00922324	Acyclic triterpenoids	0.547488	1.46154	5.8924e-06
Aminoacids	0.350581	4.65533	0.0101389	Acyl phloroglucinols	-1.05585	0.481013	0.00642603	Aminoacids	-0.876794	1.09199	0.000941136
Androstane steroids	-1.31957	0.818783	6.15815e-05	Aminoacids	0.621203	3.07885	0.0123022	Androstane steroids	-1.06336	1.47307	0.000424999
Anthraquinones and anthrones	1.00781	4.02729	0.0332897	Anthraquinones and anthrones	0.884074	3.6919	0.0199933	Anthraquinones and anthrones	1.09827	6.4483	0.000915547
Apocarotenoids (β-)	0.198844	2.91169	0.00093948	Apocarotenoids (β-)	0.063594	4.02486	0.013544	Apocarotenoids (β-)	-0.105114	2.68708	0.00707328
Apocarotenoids(ε-)	0.596112	1.51164	2.62497e-05	Apocarotenoids(ε-)	0.866324	1.82301	0.00274824	Apocarotenoids(ε-)	0.626661	1.54399	1.68349e-05
Arteminisin	-1.58719	0.332819	0.00115999	Arteminisin	-1.87224	0.273148	0.000599101	Aromadendrane sesquiterpenoids	1.51001	2.84813	0.00369429
Arylnaphthalene and aryltetralin lignans	1.27118	2.41359	0.0263213	Arylnaphthalene and aryltetralin lignans	1.38123	8.38428	0.00187268	Arteminisin	0.917931	1.8894	0.00013295
Camphane monoterpenoids	-0.789932	0.578371	0.000114779	Carotenoids (C40, Ψ-Ψ)	-0.719928	0.607128	0.00422605	Arylnaphthalene and aryltetralin lignans	1.04319	8.57936	0.00123276
Carboline alkaloids	-0.707956	0.612187	8.65616e-06	Cinnamic acids and derivatives	0.839359	16.3315	0.00936452	Carboline alkaloids	-0.603096	0.65834	0.000238587
Chromones	0.72494	1.65283	0.0223276	Diacylglycerols	-0.832182	0.561679	0.00995557	Cinnamic acids and derivatives	0.793653	15.3327	0.00363162
Cinnamic acids and derivatives	0.485701	13.1547	0.00362588	Disaccharides	-0.0772489	2.16294	0.00648175	Dihydroflavonols	1.05853	2.0828	0.0180526
Dicarboxylic acids	-0.631559	0.645478	0.00434768	Ergostane steroids	1.32677	2.50841	0.0100572	Dipeptides	0.598682	1.51433	0.000812394
Disaccharides	0.83282	1.78116	0.00264619	Erythroxylane diterpenoids	-1.13627	0.454933	0.000285546	Disaccharides	0.588749	1.50394	0.00885317
Erythroxylane diterpenoids	-1.11279	0.4624	9.15236e-05	Farnesane sesquiterpenoids	1.0906	2.12963	0.00129247	Ergostane steroids	0.732107	1.66106	0.00018805
Flavanones	-0.00923332	2.24148	0.00516336	Fatty aldehydes	-0.601942	0.658866	0.0248414	Erythroxylane diterpenoids	-0.620009	0.650667	0.000756
Flavones	1.84268	3.58675	0.000446456	Flavandiols (Leucoanthocyanidins)	0.950424	1.93244	0.00130377	Farnesane sesquiterpenoids	0.692786	1.6164	0.000332144
Flavonols	-0.74362	0.597239	0.00585954	Flavanones	-0.103565	2.26078	0.00265079	Fatty aldehydes	0.793184	3.46579	0.00289389
Gibberellins	0.694934	3.26536	0.01123	Flavones	1.86515	8.04082	0.0123478	Flavanones	0.711993	3.279	0.00663899
Glucosinolates	-0.543328	0.686186	0.00578685	Flavonols	-1.97492	0.254384	0.00189175	Flavones	1.31427	19.4579	0.0121315
Hydroxy fatty acids	-0.667294	0.629687	0.00547371	Furanoid lignans	0.519496	1.43345	0.0398963	Flavonols	0.762014	9.35887	0.0137596
Imidazole alkaloids	-0.518214	0.698236	0.0118634	Gibberellins	0.828181	1.77544	0.0190822	Gibberellins	0.527804	1.44173	0.00641295
Iridoids monoterpenoids	-0.702711	0.614416	6.68212e-05	Iridoids monoterpenoids	-0.757695	0.591441	0.00316644	Humulane sesquiterpenoids	0.901464	1.86796	0.000869649
Isoflavanones	1.04604	4.21273	0.0215283	Isoflavanones	0.780221	6.45065	0.00279173	Imidazole alkaloids	-0.791872	0.577594	0.00119358
Isoflavones	-0.862756	0.549901	3.78772e-05	Isoflavones	-0.629553	0.646377	0.000683302	Iridoids monoterpenoids	-0.634529	1.28868	0.00257643
Kaurane and Phyllocladane diterpenoids	-1.03767	0.994137	0.0134147	Isoprostanes	0.928575	1.9034	0.0217397	Irregular monoterpenoids	0.944457	1.92446	0.00528328
Labdane diterpenoids	-0.914096	0.530676	0.00101214	Kaurane and Phyllocladane diterpenoids	-0.579791	0.669061	0.00782554	Isocoumarins	1.58881	3.00801	0.0343721
Menthane monoterpenoids	-0.801755	0.573651	0.000465031	Menthane monoterpenoids	0.339549	4.35964	0.0032793	Isoflavanones	0.694579	6.15271	0.000941348
Miscellaneous apocarotenoids	1.22149	2.33187	0.00228779	Miscellaneous apocarotenoids	1.68703	3.21994	0.0230083	Jasmonic acids	0.720388	1.64762	0.00830838
Monosaccharides	-0.65391	0.635556	0.000463605	Norpimarane and Norisopimarane diterpenoids	-0.67031	0.628372	0.00164259	Kaurane and Phyllocladane diterpenoids	0.5981	1.51372	0.0147615
Norpimarane and Norisopimarane diterpenoids	-1.14545	0.452048	0.000358936	Other Octadecanoids	1.19726	7.01643	0.0181711	Menthane monoterpenoids	0.247382	5.21562	0.00512346
Oleanane triterpenoids	0.817781	3.52673	0.00697912	Others	0.374029	23.3338	0.0084035	Miscellaneous apocarotenoids	0.00209836	2.1991	0.0156602
Other Octadecanoids	-0.522897	0.695973	0.00909907	Phenylethanoids	0.830844	1.77873	0.000924305	N-acyl amines	-0.517934	0.698371	2.72622e-05
Others	-0.0556256	21.2499	0.00845362	Pimarane and Isopimarane diterpenoids	-1.48195	0.358005	0.0272517	Norpimarane and Norisopimarane diterpenoids	0.849757	1.8022	0.00821561
Phenylethanoids	0.766089	1.70065	0.000515045	Polysaccharides	0.589429	1.50465	0.0310097	Oleanane triterpenoids	-0.503921	0.705188	0.00634083
Pterocarpan	0.691258	1.61469	0.000895054	Pterocarpan	0.779053	1.716	0.000361262	Other Octadecanoids	-0.270072	1.96797	0.000648553
Purine alkaloids	0.556628	2.94186	0.0111248	Purine alkaloids	0.845004	3.59794	0.0113989	Others	-0.130613	17.0103	0.00276771
Purine nucleos(t)ides	0.496277	4.79256	0.000857583	Purine nucleos(t)ides	0.596657	1.51221	0.0110522	Patchoulane sesquiterpenoids	1.41689	2.67009	0.00192897
Pyrroloquinoline alkaloids	-1.66748	0.314803	0.0033342	Pyrroloquinoline alkaloids	-1.61655	0.326115	0.00290028	Phenylethylamines	0.71776	1.64463	0.00283149
Secoabietane diterpenoids	-0.957836	0.514829	0.0433681	Secoabietane diterpenoids	-0.983383	0.505792	0.0389319	Polysaccharides	-0.683316	0.622732	0.00106113
Shikimic acids and derivatives	-0.739142	0.599096	0.00313554	Simple indole alkaloids	1.23266	2.35	0.00808935	Pregnane steroids	0.723502	1.65119	0.00430945
Simple coumarins	0.681984	1.60434	0.00567434	Simple phenolic acids	0.715298	4.9779	0.0129278	Purine alkaloids	0.995711	6.07302	0.0112836
Simple indole alkaloids	0.865758	1.8223	0.000563579	Spirovetivane sesquiterpenoids	1.57643	2.9823	0.0146777	Purine nucleos(t)ides	0.110119	3.55975	0.00889811
Simple phenolic acids	0.575217	2.98087	0.000765709	Taxane diterpenoids	-0.219643	2.09642	0.00283626	Pyridine alkaloids	-0.622321	0.649625	0.00113032
Sphingoid bases	-1.30863	0.403705	0.0181688	Unsaturated fatty acids	1.03954	4.19655	0.010124	Pyrimidine nucleos(t)ides	-0.629241	1.29819	0.00178798
Spirovetivane sesquiterpenoids	1.57814	2.98584	1.7322e-05	Wax monoesters	1.07593	2.10809	0.0015803	Pyrroloquinoline alkaloids	0.88427	1.84583	0.000201967
Taxane diterpenoids	-0.831952	0.561769	1.90812e-05	pteridine alkaloids	0.588255	3.01239	0.0275166	Shikimic acids and derivatives	1.69936	3.24757	0.0140949
Unsaturated fatty acids	0.745208	1.67622	0.0319277	TOTAL COUNT				Simple coumarins	1.78446	3.4449	0.0176225
Wax monoesters	0.863189	1.81906	0.000102358					Simple phenolic acids	0.242257	2.73629	0.000165752
pteridine alkaloids	1.24335	2.36748	5.99941e-06					Sphingoid bases	-2.55664	0.169971	0.0134875
TOTAL COUNT								Unsaturated fatty acids	0.544585	2.91733	0.00219558
								pteridine alkaloids	-0.581558	0.668242	0.00725443
								TOTAL COUNT

## Sheet: Table S2
Table S2. Metabolites whose abundance significantly increased (FC ≥ 2, p ≤ 0.05) in the leaf metabolome of microbiome-inoculated compared to the non-inoculated (C) plants. Compounds that were present in all three datasets are indicated in bold font, while those present in two out of three datasets are italicized. The acronyms in brackets identify the compounds considered in the chemical enrichmen…
Group	Metabolite	Superclass	Class	FC	log2(FC)	p-Value
JP vs. C	beta-ionone	Apocarotenoids	Apocarotenoids (β-)	2.35144	1.23355	0.000105375
JP vs. C	(2E,4E,6E)-4-methylocta-2,4,6-trienedial	Apocarotenoids	Miscellaneous apocarotenoids	2.33187	1.22149	0.00228779
JP vs. C	genkwanin	Flavonoids	Flavones	3.58675	1.84268	0.000446456
JP vs. C	sumatrol	Isoflavonoids	Isoflavanones	2.52246	1.33483	0.0339304
JP vs. C	beta-peltatin A methyl ether	Lignans	Arylnaphthalene and aryltetralin lignans	2.41359	1.27118	0.0263213
JP vs. C	guanosine	Nucleosides	Purine nucleos(t)ides	2.42668	1.27898	3.44344e-05
JP vs. C	sucrose-2-(2-methyl)butyryl-4-(2-methyl)butyryl-3-(4-methyl)hexanoyl-6-isobutyrate (JP3)	Others	Others	2.16051	1.11137	0.0326211
JP vs. C	3'-dodecanoyl-3-(2-methylbutanoyl)-4-(3-methylbutanoyl)sucrose	Others	Others	2.01655	1.01189	0.0151709
JP vs. C	coniferaldehyde glucoside	Phenylpropanoids (C6-C3)	Cinnamic acids and derivatives	3.02562	1.59723	0.00040287
JP vs. C	cinnamoyl-beta-D-glucoside	Phenylpropanoids (C6-C3)	Cinnamic acids and derivatives	2.91573	1.54386	0.00014293
JP vs. C	1,3,5-trimethoxybenzene (JP2)	Phloroglucinols	Acyl phloroglucinols	2.31055	1.20824	0.000416847
JP vs. C	robustaquinone H	Polycyclic aromatic polyketides	Anthraquinones and anthrones	2.11968	1.08384	0.0334892
JP vs. C	guanine	Pseudoalkaloids	pteridine alkaloids	2.36748	1.24335	5.99941e-06
JP vs. C	solavetivol	Sesquiterpenoids	Spirovetivane sesquiterpenoids	2.98584	1.57814	1.7322e-05
JP vs. C	DL-arginine (JP1)	Small peptides	Aminoacids	2.60011	1.37858	3.39117e-06
PL vs. C	beta-ionone	Apocarotenoids	Apocarotenoids (β-)	2.73217	1.45005	0.00380749
PL vs. C	4,9-dimethyldodeca-2,4,6,8,10-pentaene-1,12-dial (PL1)	Apocarotenoids	Miscellaneous apocarotenoids	3.21994	1.68703	0.0230083
PL vs. C	2-(8-hydroxy-2-oxotridecyl)-6-oxopyran-4-olate (PL2)	Cyclic polyketides	2-pyrone derivatives	2.46631	1.30236	0.0103159
PL vs. C	arachidonic acid	Fatty Acids and Conjugates	Unsaturated fatty acids	2.51943	1.3331	0.00321754
PL vs. C	1,2-dibutyrin	Fatty esters	Wax monoesters	2.10809	1.07593	0.0015803
PL vs. C	genkwanin	Flavonoids	Flavones	2.31987	1.21404	0.000278191
PL vs. C	diosmetin	Flavonoids	Flavones	5.72096	2.51626	0.0244175
PL vs. C	sumatrol	Isoflavonoids	Isoflavanones	3.84454	1.94281	0.00622463
PL vs. C	5'-demethoxy-6-methoxypodophyllotoxin	Lignans	Arylnaphthalene and aryltetralin lignans	2.79956	1.4852	0.000435765
PL vs. C	beta-peltatin A methyl ether	Lignans	Arylnaphthalene and aryltetralin lignans	4.01036	2.00373	0.00224279
PL vs. C	NCGC00180873-02. (2R,3S,4S,5R,6S)-2-(hydroxymethyl)-6-[4-[(E)-3-hydroxyprop-1-enyl]-2,6-dimethoxyphenoxy]oxane-3,4,5-triol	Monoterpenoids	Menthane monoterpenoids	2.07907	1.05594	0.000941631
PL vs. C	(9Z,12E)-15,16-Dihydroxyoctadeca-9,12-dienoic acid	Octadecanoids	Other Octadecanoids	2.52045	1.33368	0.00748796
PL vs. C	(R)-2-hydroperoxy-alpha-linolenate (PL3)	Octadecanoids	Other Octadecanoids	2.76744	1.46855	0.00280665
PL vs. C	(Z,Z)-biliverdin-IX alpha	Others	Others	2.29383	1.19776	0.00647064
PL vs. C	sinapaldehyde glucoside	Others	Others	3.1256	1.64413	0.0018725
PL vs. C	salicylic acid	Phenolic acids (C6-C1)	Simple phenolic acids	2.00055	1.0004	0.00312458
PL vs. C	trans-ferulic acid	Phenylpropanoids (C6-C3)	Cinnamic acids and derivatives	2.25758	1.17478	0.00125629
PL vs. C	cinnamoyl-beta-D-glucoside	Phenylpropanoids (C6-C3)	Cinnamic acids and derivatives	2.08539	1.06032	0.00776602
PL vs. C	sinapyl alcohol	Phenylpropanoids (C6-C3)	Cinnamic acids and derivatives	2.18195	1.12562	0.00768972
PL vs. C	4-hydroxybenzalacetone	Phenylpropanoids (C6-C3)	Others	2.04859	1.03463	0.00186213
PL vs. C	methyl-(2E,6E)-farnesoate	Sesquiterpenoids	Farnesane sesquiterpenoids	2.12963	1.0906	0.00129247
PL vs. C	solavetivol	Sesquiterpenoids	Spirovetivane sesquiterpenoids	2.9823	1.57643	0.0146777
PL vs. C	brassinolide 22-O-sulfate	Steroids	Ergostane steroids	2.50841	1.32677	0.0100572
PL vs. C	(indol-3-yl)pyruvate	Tryptophan alkaloids	Simple indole alkaloids	2.35	1.23266	0.00808935
RO vs. C	beta-ionone	Apocarotenoids	Apocarotenoids (β-)	2.31344	1.21004	0.006368
RO vs. C	6-hydroxymellein (RO6)	Coumarins	Isocoumarins	3.00801	1.58881	0.0343721
RO vs. C	coumarin (RO4)	Coumarins	Simple coumarins	3.4449	1.78446	0.0176225
RO vs. C	neoabietic acid	Diterpenoids	Abietane diterpenoids	3.28715	1.71684	0.00193902
RO vs. C	taxifolin	Flavonoids	Dihydroflavonols	2.0828	1.05853	0.0180526
RO vs. C	luteolin 7-glucuronide	Flavonoids	Flavones	2.04396	1.03137	0.028389
RO vs. C	genkwanin	Flavonoids	Flavones	5.05099	2.33657	0.00259592
RO vs. C	diosmetin	Flavonoids	Flavones	4.76765	2.25328	0.00326991
RO vs. C	6-methoxyluteolin (RO5)	Flavonoids	Flavones	2.60972	1.3839	0.00429739
RO vs. C	5,7-dihydroxy-2-(4-hydroxy-3-methoxyphenyl)-4-oxo-4H-chromen-3-yl hexopyranoside (RO1)	Flavonoids	Flavonols	2.71304	1.43991	0.0151373
RO vs. C	3,3'-dimethylquercetin	Flavonoids	Flavonols	2.2113	1.1449	0.00226956
RO vs. C	sumatrol	Isoflavonoids	Isoflavanones	3.67765	1.87878	5.21175e-05
RO vs. C	beta-peltatin A methyl ether	Lignans	Arylnaphthalene and aryltetralin lignans	3.27702	1.71239	4.1091e-05
RO vs. C	furaneol glucopyranoside	Others	Others	2.33728	1.22483	0.000194747
RO vs. C	4-hydroxy-5-methyl-2-methylene-3(2H)-furanone	Others	Others	2.03326	1.02379	0.000574299
RO vs. C	4-hydroxybenzaldehyde (RO2)	Phenolic acids (C6-C1)	Shikimic acids and derivatives	3.24757	1.69936	0.0140949
RO vs. C	1-O-vanilloyl-beta-D-glucose	Phenolic acids (C6-C1)	Simple phenolic acids	2.05568	1.03962	5.56858e-05
RO vs. C	coniferaldehyde glucoside	Phenylpropanoids (C6-C3)	Cinnamic acids and derivatives	2.20019	1.13763	0.00138355
RO vs. C	cinnamoyl-beta-D-glucoside	Phenylpropanoids (C6-C3)	Cinnamic acids and derivatives	2.2764	1.18676	0.00599423
RO vs. C	trans-2-hydroxycinnamic acid (RO3)	Phenylpropanoids (C6-C3)	Cinnamic acids and derivatives	3.5656	1.83414	0.019131
RO vs. C	robustaquinone H	Polycyclic aromatic polyketides	Anthraquinones and anthrones	2.29727	1.19992	0.00120179
RO vs. C	physcion	Polycyclic aromatic polyketides	Anthraquinones and anthrones	2.26486	1.17942	0.000832854
RO vs. C	trans-zeatin riboside	Pseudoalkaloids	Purine alkaloids	2.24429	1.16626	0.00028981
RO vs. C	benzyladenine-9-N-glucoside	Pseudoalkaloids	Purine alkaloids	2.27747	1.18743	0.00347194
RO vs. C	(-)-globulol	Sesquiterpenoids	Aromadendrane sesquiterpenoids	2.84813	1.51001	0.00369429
RO vs. C	patchouli alcohol	Sesquiterpenoids	Patchoulane sesquiterpenoids	2.67009	1.41689	0.00192897

## Sheet: Table S3
Table S3. Metabolites whose abundance significantly increased (FC ≥ 2, p ≤ 0.05) in response to a specific treatment compared to all other treatments. (JP), (PL) and (RO), plants inoculated with the soil microbiome from J. phoenicea L., P. lentiscus L., and R. officinalis L. (C), non-inoculated.
Name	Metabolite	Group	Fold-change	log2(FC)	p-Value
JP1	DL-Arginine	JP vs C	2.60011	1.37858	3.39117e-06
		JP vs RO	5.13219	2.35957	3.86405e-05
		JP vs PL	3.31785	1.73025	2.35961e-05
JP2	1,3,5-trimethoxybenzene	JP vs C	2.31055	1.20824	0.000416847
		JP vs RO	2.80533	1.48817	0.00298351
		JP vs PL	4.80351	2.26409	0.00115644
JP3	sucrose-2-(2-methyl)butyryl-4-(2-methyl)butyryl-3-(4-methyl)hexanoyl-6-isobutyrate	JP vs C	2.16051	1.11137	0.0326211
		JP vs RO	2.44427	1.2894	0.0206976
		JP vs PL	3.35634	1.74689	0.0074846
PL1	4,9-dimethyldodeca-2,4,6,8,10-pentaene-1,12-dial	PL vs C	3.21994	1.68703	0.0230083
		PL vs RO	4.98775	2.31839	0.0156985
		PL vs JP	3.18966	1.6734	0.0150649
PL2	2-(8-hydroxy-2-oxotridecyl)-6-oxopyran-4-olate	PL vs C	2.46631	1.30236	0.0103159
		PL vs RO	3.48501	1.80116	0.00306824
		PL vs JP	2.67645	1.42032	0.00535828
PL3	(R)-2-hydroperoxy-a-linolenate	PL vs C	2.76744	1.46855	0.00280665
		PL vs RO	6.09114	2.60671	0.00176461
		PL vs JP	3.97637	1.99145	0.00131255
RO1	5,7-dihydroxy-2-(4-hydroxy-3-methoxyphenyl)-4-oxo-4H-chromen-3-yl hexopyranoside	RO vs C	2.71304	1.43991	0.0151373
		RO vs JP	7.2585	2.85967	0.00903675
		RO vs PL	2.65517	1.40881	0.0437836
RO2	4-hydroxybenzaldehyde	RO vs C	3.24757	1.69936	0.0140949
		RO vs JP	3.75843	1.91013	0.00141196
		RO vs PL	5.33777	2.41624	0.000632302
RO3	trans-2-hydroxycinnamic acid	RO vs C	3.5656	1.83414	0.019131
		RO vs JP	4.04187	2.01502	0.000161928
		RO vs PL	7.32442	2.87271	7.20868e-05
RO4	coumarin	RO vs C	3.4449	1.78446	0.0176225
		RO vs JP	4.04714	2.0169	0.000398216
		RO vs PL	7.28571	2.86507	0.000204406
RO5	6-methoxyluteolin	RO vs C	2.60972	1.3839	0.00429739
		RO vs JP	3.4145	1.77168	0.00832678
		RO vs PL	2.14696	1.1023	0.0171995
RO6	6-hydroxymellein	RO vs C	3.00801	1.58881	0.0343721
		RO vs JP	3.42419	1.77576	0.000148125
		RO vs PL	5.14695	2.36372	0.00012862

## Sheet: Table S4
Table S4. Metabolites whose abundance significantly decreased (FC ≤ 0.5, p ≤ 0.05) in the leaf metabolome of microbiome-inoculated compared to the non-inoculated (C) plants. Metabolites that were detected in two out of three datasets are indicated by italics. The asterisk (*) indicates metabolites present in the JP and PL groups, while the double asterisk (**) indicates metabolites present in the…
Group	Metabolite name	NPClassifier Superclass	NPClassifier Class	FC	log2(FC)	p-Value
JP vs. C	oryzalexin C	Diterpenoids	Norpimarane and Norisopimarane diterpenoids	0.452048	-1.14545	0.000358936
JP vs. C	steviol	Diterpenoids	Kaurane and Phyllocladane diterpenoids	0.398085	-1.32885	0.000871302
JP vs. C	3 beta,15,16-trihydroxydolabrene*	Diterpenoids	Erythroxylane diterpenoids	0.4624	-1.11279	9.15236e-05
JP vs. C	sphinganine 1-phosphate**	Sphingolipids	Sphingoid bases	0.286537	-1.80321	0.00072501
JP vs. C	artemisinin*	Sesquiterpenoids	Arteminisin	0.332819	-1.58719	0.00115999
JP vs. C	sphingosine 1-phosphate**	Sphingolipids	Sphingoid bases	0.403705	-1.30863	0.0181688
JP vs. C	19-hydroxytestosterone**	Steroids	Androstane steroids	0.325264	-1.62032	4.92706e-06
JP vs. C	testosterone	Steroids	Androstane steroids	0.493519	-1.01882	0.000118236
JP vs. C	pumiloside*	Tryptophan alkaloids	Pyrroloquinoline alkaloids	0.314803	-1.66748	0.0033342
PL vs. C	6-methyl-5-hepten-2-one	Apocarotenoids	Acyclic monoterpenoids	0.427874	-1.22474	9.40241e-05
PL vs. C	momilactone A	Diterpenoids	Pimarane and Isopimarane diterpenoids	0.358005	-1.48195	0.0272517
PL vs. C	taxa-4(20),11(12)-dien-5alpha,13alpha-diol	Diterpenoids	Taxane diterpenoids	0.447172	-1.1611	0.0012022
PL vs. C	3 beta,15,16-trihydroxydolabrene*	Diterpenoids	Erythroxylane diterpenoids	0.454933	-1.13627	0.000285546
PL vs. C	neohesperidin	Flavonoids	Flavanones	0.488889	-1.03242	0.00521865
PL vs. C	kaempferol 3-O-glucoside	Flavonoids	Flavonols	0.254384	-1.97492	0.00189175
PL vs. C	1,3,5-trimethoxybenzene	Phloroglucinols	Acyl phloroglucinols	0.481013	-1.05585	0.00642603
PL vs. C	artemisinin*	Sesquiterpenoids	Arteminisin	0.273148	-1.87224	0.000599101
PL vs. C	pumiloside*	Tryptophan alkaloids	Pyrroloquinoline alkaloids	0.326115	-1.61655	0.00290028
RO vs. C	9-cis-retinol	Apocarotenoids	Apocarotenoids (β-)	0.373643	-1.42027	0.00777856
RO vs. C	(R)-2-hydroperoxy-linolenate	Octadecanoids	Other Octadecanoids	0.454339	-1.13816	0.000430873
RO vs. C	dihydrozeatin-9-N-glucoside-O-glucoside	Others	Others	0.471957	-1.08327	0.0052969
RO vs. C	sphinganine 1-phosphate**	Sphingolipids	Sphingoid bases	0.190418	-2.39275	9.65726e-05
RO vs. C	sphingosine 1-phosphate**	Sphingolipids	Sphingoid bases	0.169971	-2.55664	0.0134875
RO vs. C	4-androstene-3,17-dione	Steroids	Androstane steroids	0.374982	-1.41511	0.00064628
RO vs. C	19-hydroxytestosterone**	Steroids	Androstane steroids	0.452864	-1.14285	2.43747e-05

## Sheet: Table S5
Table S5. Statistical analysis on stomatal conductance (gs) and electron transport rate (ETR) measured on DAT7, DAT14, DAT21, and DAT28. Distinct lowercase letters denote statistically significant variations (p < 0.05) among dates, assessed independently for each treatment and parameter (n = 5).
	gs					ETR
	DAT7	DAT14	DAT21	DAT28		DAT7	DAT14	DAT21	DAT28
C	a	b	b	b		b	a	ab	ab
JP	a	a	ab	b		b	a	ab	b
RO	a	b	b	b		a	a	a	a
PL	a	ab	b	c		b	a	a	ab
